# Supplementary material for: Non-Suicidal Self-Injury in Eating and Feeding Disorder Patients: Characteristics and Clinical Implications in a Group of Referred Female Adolescents
Source: Children (Basel). 2024 Aug 6;11(8):947. doi: 10.3390/children11080947 (PMC11353179; doi:10.3390/children11080947)
Supplement: Supplementary file 1 [file children-11-00947-s001.zip]

Archive with 1 entries (1 files):
- children-3099734-supplementary.pdf
